# Supplementary material for: Reinforcement of Thermo-Compressed Sodium Alginate Films with Calcium Alginate Powder
Source: Mar Drugs. 2026 Apr 17;24(4):142. doi: 10.3390/md24040142 (PMC13117709; doi:10.3390/md24040142)
Supplement: Supplementary file 1 [file marinedrugs-24-00142-s001.zip]

Archive with 1 entries (1 files):
- marinedrugs-4187256-supplementary.pdf
